# Supplementary material for: The Nutraceutical Properties of Sumac (Rhus coriaria L.) against Gastritis: Antibacterial and Anti-Inflammatory Activities in Gastric Epithelial Cells Infected with H. pylori
Source: Nutrients. 2022 Apr 22;14(9):1757. doi: 10.3390/nu14091757 (PMC9104352; doi:10.3390/nu14091757)
Supplement: Supplementary file 1 [file nutrients-14-01757-s001.zip]

Archive with 1 entries (1 files):
- nutrients-1702225-supplementary.pdf
